# Supplementary material for: Analysis of miRNAs Involved in Mouse Heart Injury Upon Coxsackievirus A2 Infection
Source: Front Cell Infect Microbiol. 2022 Jan 28;12:765445. doi: 10.3389/fcimb.2022.765445 (PMC8831793; doi:10.3389/fcimb.2022.765445)
Supplement: Supplementary Table 1 — All detected miRNAs with TPM > 1. [file DataSheet_1.xls]

## Sheet: Sheet1
miR_name	Control-3dpi#1	Control-3dpi#2	Control-3dpi#3	CVA2-3dpi#1	CVA2-3dpi#2	CVA2-3dpi#3	Control-7dpi#1	Control-7dpi#2	Control-7dpi#3	CVA2-7dpi#1	CVA2-7dpi#2	CVA2-7dpi#3
mmu-miR-1a-1-5p	0	1.74152	2.16093	2.97312	2.13907	2.83008	2.63731	1.68041	1.49476	2.71326	3.04325	2.42742
mmu-miR-1a-3p	12.9194	13.5705	12.9651	14.2707	13.5471	13.2202	13.2854	13.3198	13.2126	13.5521	14.0881	14.0585
mmu-let-7f-5p	10.9611	11.5298	11.4614	12.1695	11.7672	11.2854	11.8609	11.5728	11.5027	11.3957	11.6686	11.9062
mmu-let-7d-5p	13.2823	13.4956	13.2789	13.1093	12.8388	12.7404	13.1841	13.1354	13.354	12.5989	12.914	12.6099
mmu-let-7d-3p	11.7859	11.2946	11.1502	10.4773	10.4844	10.342	11.2299	10.8609	11.1782	10.1842	10.4685	10.3153
mmu-let-7i-5p	12.1377	12.5541	12.8565	12.5317	12.8561	12.3236	12.6871	12.8717	12.5476	12.2632	12.2585	12.6498
mmu-let-7i-3p	6.75518	6.17575	6.92568	6.59389	7.3067	7.16779	6.71131	7.09967	6.43193	7.35357	6.84138	7.39289
mmu-let-7b-5p	13.5622	13.2878	13.3921	12.9985	13.2822	13.281	13.5037	13.6852	13.7918	12.8093	12.7453	12.618
mmu-let-7e-5p	11.667	12.0477	12.1092	11.8592	11.8274	11.6248	11.8177	11.6984	11.7204	11.0328	11.1416	11.1104
mmu-let-7e-3p	7.5257	7.07542	6.78326	6.89066	6.5985	6.72732	6.85699	6.35519	6.95717	5.97199	6.09077	5.98946
mmu-let-7c-5p	14.1785	14.2304	14.3845	13.9968	14.151	13.9622	14.2612	14.3687	14.3161	13.7936	13.8925	13.7925
mmu-let-7c-1-3p	3.76725	4.46814	3.9759	4.13539	3.57964	3.37605	3.88123	3.91563	3.39288	3.308	3.69533	4.10061
mmu-let-7a-1-3p	3.38392	4.36043	4.6155	5.52136	5.46099	5.19185	4.84059	5.3739	5.04655	5.18866	5.17548	5.43956
mmu-let-7g-5p	11.5694	12.2683	12.0626	12.4876	12.1312	11.4897	12.3091	12.206	12.2866	11.7095	12.0301	12.095
mmu-let-7a-5p	13.1414	13.3133	13.4052	13.1423	13.1525	12.9191	13.2695	13.2337	13.21	12.8152	12.9812	12.8826
mmu-miR-7a-1-3p	1.2754	0.808631	2.99101	2.28124	2.33171	3.04421	2.19674	1.9028	1.62029	2.79899	2.69533	3.44679
mmu-miR-9-5p	2.33458	3.6346	3.96064	5.21984	4.37024	4.24876	3.84339	3.99026	4.50016	2.99748	3.58161	6.34467
mmu-miR-15a-5p	6.05018	6.37157	6.9702	7.2638	7.75209	7.37852	7.7568	7.35401	7.34594	7.21229	7.18573	7.42864
mmu-miR-15b-5p	10.9737	10.85	11.3684	10.726	11.2777	11.3052	12.1948	11.0604	11.3723	10.5555	10.3348	10.4683
mmu-miR-16-5p	9.41591	9.64783	10.2255	10.5407	11.0217	10.6055	10.9902	10.4557	10.4014	10.6488	10.4202	10.8292
mmu-miR-16-2-3p	0.597326	0	2.2134	2.61055	3.25771	2.47163	2.97434	2.13984	1.35725	2.49086	1.75946	3.02532
mmu-miR-17-5p	8.93272	9.44789	9.9971	9.41725	9.83295	9.40963	9.7808	9.55577	9.33167	8.87662	8.96934	9.22605
mmu-miR-17-3p	7.08597	7.24402	7.89188	6.99865	7.55378	7.36115	7.60127	7.4497	7.39068	6.98272	6.66844	7.09602
mmu-miR-18a-5p	3.44532	4.3492	4.56592	4.61055	4.89243	4.51714	4.58905	4.13984	3.46159	4.21749	3.79049	4.29478
mmu-miR-20a-5p	7.58146	8.44986	8.9957	8.43774	8.94237	8.33152	8.68611	8.59778	8.40928	7.84758	7.96041	8.44859
mmu-miR-22-5p	5.82229	6.20407	5.86137	7.08197	6.56053	6.77307	6.88923	6.77844	6.47412	7.33456	7.54765	7.33301
mmu-miR-22-3p	11.7811	12.3183	12.587	12.511	12.8554	12.7639	12.7517	13.4641	13.2693	13.0871	13.0674	13.2858
mmu-miR-23b-5p	5.53279	5.51912	5.07138	4.80319	4.63184	4.94778	5.27812	5.17226	5.58222	4.89945	5.40582	5.07595
mmu-miR-24-2-5p	6.78319	7.11738	7.03176	7.67356	7.65454	7.34357	6.98371	7.46177	7.3161	7.25463	7.4743	7.52858
mmu-miR-25-3p	12.286	12.1629	12.9744	12.2362	13.0914	12.5577	13.5485	12.8848	12.8855	11.8746	11.6877	12.1641
mmu-miR-26a-5p	13.0031	13.3122	13.8668	13.4107	13.8519	13.7741	13.254	13.7089	13.5394	13.7496	13.6187	13.7591
mmu-miR-26b-3p	2.97584	3.07712	4.06426	4.11478	3.76467	3.84444	3.17074	3.453	2.73577	3.50794	3.46472	3.30543
mmu-miR-26a-2-3p	4.03029	4.88836	4.06426	5.29505	4.18969	3.87273	4.40061	3.18291	3.70775	3.81279	4.58463	4.35752
mmu-miR-27b-3p	13.4068	13.4236	13.6566	13.8799	13.8985	13.5312	13.512	13.9213	13.6436	13.8538	13.964	13.9632
mmu-miR-27a-5p	6.03695	6.22572	6.37471	6.21016	6.28125	6.47163	5.83232	6.03208	5.73577	6.79899	6.66007	6.70178
mmu-miR-28a-3p	8.32388	8.55499	8.39473	8.48116	8.4371	8.60566	8.25743	8.35637	8.46578	8.14499	8.01069	8.23408
mmu-miR-29a-3p	9.0307	9.35008	9.19211	9.76722	9.51931	9.27964	10.3576	9.82156	10.5024	10.5392	10.9361	10.9541
mmu-miR-29c-3p	1.18229	2.37157	2.07847	3.29046	3.13907	2.80094	3.01874	3.37157	3.12279	3.88645	4.17254	4.36772
mmu-miR-30a-3p	9.64445	10.4294	9.96088	10.6164	10.3157	10.4992	9.84252	10.0871	10.0561	10.3766	10.6241	10.4519
mmu-miR-30b-5p	11.2641	11.6018	11.5635	12.3755	11.969	11.8813	11.6952	11.5254	11.3844	12.2978	12.4186	12.4448
mmu-miR-30b-3p	6.48972	6.82493	6.50671	6.37305	5.92566	5.93106	6.11048	6.25026	5.91184	5.80591	6.28029	6.27866
mmu-miR-30c-1-3p	4.75113	5.13056	5.32491	5.07799	5.05963	5.27369	4.76442	5.03796	4.67918	5.15383	5.06879	5.11884
mmu-miR-30c-2-3p	6.55152	7.43135	7.01523	7.45936	7.56725	7.64361	6.72923	7.39007	7.04376	7.49408	7.46231	7.45039
mmu-miR-30d-3p	3.2754	3.65298	4.32491	3.97312	3.68221	3.95441	2.91294	3.79589	3.28325	3.93144	3.67884	4.4659
mmu-miR-30e-3p	9.71834	10.1043	10.1397	10.4642	10.2131	10.1283	10.1892	10.0428	9.8814	10.1897	10.3682	10.2825
mmu-miR-34c-5p	5.41495	5.94539	6.27949	7.34898	5.99278	5.54817	6.45008	6.03208	6.07425	4.77097	5.52592	8.63635
mmu-miR-34b-3p	4.2754	4.36043	4.12029	4.73055	3.34963	3.54378	4.50832	3.80969	4.55889	3.54149	3.32336	7.05717
mmu-miR-34a-5p	6.5138	6.22878	7.10475	6.72716	6.97701	6.29736	6.90705	7.054	6.55496	7.10277	7.00077	7.25139
mmu-miR-92b-3p	5.44532	4.60659	5.54047	5.90273	4.22895	4.50816	4.2842	4.10667	4.52718	3.78505	3.36518	5.36263
mmu-miR-92a-1-5p	2.18229	3.10409	3.36024	3.10436	2.29519	1.70979	1.91294	2.97809	1.73577	2.05274	2.62822	2.50337
mmu-miR-93-5p	11.0143	11.211	11.904	11.0813	11.833	11.3082	12.3525	11.7537	11.6591	10.6203	10.6457	10.9778
mmu-miR-98-5p	6.21321	6.69327	6.52499	6.75081	6.73259	6.26744	6.73345	6.53445	6.51268	6.04326	6.12037	6.6936
mmu-miR-99b-5p	15.7684	15.5075	14.7797	15.0923	14.4117	14.4267	15.0554	14.167	14.788	13.5777	14.0785	14.1845
mmu-miR-99a-5p	13.7872	14.1173	14.2724	14.4102	14.4059	14.2389	14.4146	14.4846	14.4534	14.1798	14.1577	14.4248
mmu-miR-103-3p	11.1408	11.6221	11.7735	11.3569	11.3966	11.2745	11.4504	11.491	11.4748	10.6271	10.915	10.8723
mmu-miR-106b-5p	8.71315	8.71825	8.80051	9.28931	9.18689	8.5988	9.5442	8.71475	8.908	8.45939	8.5685	8.65676
mmu-miR-107-5p	1.2754	2.10409	1.86548	2.7772	3.03215	2.47163	1.55931	2.00234	1.62029	3.62211	4.32336	2.94589
mmu-miR-125b-5p	14.1387	14.3909	14.0669	13.6135	13.558	13.7685	14.2927	14.2163	14.8467	13.167	13.4319	13.8086
mmu-miR-125a-5p	12.2768	12.7066	12.6221	11.84	11.8385	12.0389	12.2311	12.3519	12.6676	11.4013	11.5917	11.4927
mmu-miR-125b-1-3p	7.64172	7.65184	7.51457	7.61514	7.4308	7.55255	7.64441	7.19742	7.77173	6.27846	6.78472	7.24172
mmu-miR-126a-5p	9.69588	9.76995	9.40851	10.564	10.3047	10.1815	9.64559	10.0924	9.94784	10.3378	10.4189	10.4519
mmu-miR-126a-3p	12.2979	12.8369	12.767	13.5793	13.2481	13.1355	12.7684	13.2711	13.145	13.0193	13.1513	13.2055
mmu-miR-127-3p	14.1011	14.1171	13.8141	13.7651	13.264	13.0501	13.5923	12.654	13.501	11.7872	12.6105	12.449
mmu-miR-128-1-5p	3.22959	3.27994	3.16093	2.66826	1.4021	2.77119	2.59883	1.79589	2.35725	1.18601	1.55783	1.91841
mmu-miR-128-3p	8.95576	9.21821	9.37345	9.22811	9.3592	9.09387	9.0201	9.06717	8.84067	8.70101	8.80243	9.37532
mmu-miR-129-5p	5.13958	4.71114	4.62037	4.07265	3.62449	3.70193	3.7817	3.35283	3.76325	2.55798	2.71163	4.51718
mmu-miR-129-2-3p	6.37869	6.8035	6.06426	6.2708	4.94642	5.00001	6.34648	5.24519	5.58992	4.61425	5.25827	6.75324
mmu-miR-129-1-3p	2.44532	2.79214	3.40605	3.74403	3.27657	2.57854	3.57921	2.22473	2.94222	2.42047	2.82086	3.84733
mmu-miR-130b-5p	6.57918	6.44723	6.22303	5.38386	5.88323	5.31551	5.88123	5.28527	5.09061	4.54149	4.72775	4.74935
mmu-miR-130b-3p	5.78319	5.70675	6.13056	5.55043	6.31584	6.18058	5.59883	5.43084	4.97784	5.98424	5.42572	5.66091
mmu-miR-130a-5p	1.44532	1.74152	1.99101	2.38816	2.33171	2.04421	1.29627	1.85033	2.49476	2.18601	2.36518	2.42742
mmu-miR-130a-3p	8.33609	8.44526	8.96399	8.90686	9.2392	9.40146	8.4041	8.62537	8.29507	9.57908	9.23871	9.27325
mmu-miR-132-3p	7.94959	8.11241	8.3054	7.8374	8.27598	8.51322	7.70226	8.31885	8.3448	8.03445	7.80481	8.00995
mmu-miR-134-5p	7.19426	7.64152	7.34121	7.4736	7.08927	6.65383	7.33482	6.50271	7.02968	5.2432	6.16071	6.26236
mmu-miR-140-5p	4.36286	5.94911	6.42285	7.04296	6.88323	6.24692	6.77092	6.95343	7.27373	6.15383	6.08765	6.39539
mmu-miR-143-5p	8.89836	8.92852	8.76963	9.1952	9.16965	8.69946	8.58414	8.88905	8.90723	8.99185	9.25306	8.8726
mmu-miR-144-5p	4.54218	4.69793	5.76799	6.26028	7.28358	5.33597	7.77955	6.5133	6.67557	4.89945	5.04325	6.22359
mmu-miR-145a-5p	11.4151	12.1016	12.9022	12.6142	13.0493	13.3358	12.9846	13.0278	12.822	13.0571	13.2724	13.008
mmu-miR-146a-5p	7.16718	7.87276	8.35441	9.40071	9.4756	8.9069	8.25434	9.00083	8.40928	10.1509	9.53339	10.4462
mmu-miR-148b-3p	9.43716	9.85873	9.90265	9.94165	9.82817	9.37203	10.166	9.74358	10.0137	9.26722	9.45234	9.40779
mmu-miR-148a-5p	5.19426	5.98944	6.29783	6.01543	5.82035	5.54817	4.88923	5.18291	5.02401	4.89296	5.08765	5.20096
mmu-miR-148a-3p	11.0787	11.6639	11.7167	11.7818	11.5825	11.4925	11.3764	11.4558	11.502	11.1128	11.2319	11.4894
mmu-miR-149-5p	11.1937	10.6297	10.5376	10.1481	10.0581	10.1304	10.6376	10.4615	10.6918	10.5033	10.5577	10.3742
mmu-miR-150-5p	8.86879	8.3492	7.98064	8.76195	8.1065	8.25702	8.83232	8.37332	9.06875	8.37758	8.31805	8.05638
mmu-miR-151-5p	12.1507	12.1491	11.5891	12.6296	11.9023	11.8523	12.0921	11.651	11.9596	11.3244	11.5903	11.3755
mmu-miR-151-3p	11.9094	11.5376	10.8263	11.4586	10.648	10.6645	11.3741	10.6088	11.221	9.9241	10.1874	10.1997
mmu-miR-152-5p	3.5608	4.3492	5.02076	4.50363	4.46921	4.48085	4.19674	4.88335	4.03533	3.55798	3.87976	3.93221
mmu-miR-152-3p	10.7728	11.1369	10.8516	11.5343	10.9384	10.5405	11.1145	10.9561	11.1714	10.1424	10.5594	10.4897
mmu-miR-154-5p	5.61525	5.68905	6.17754	5.84446	5.97845	6.16637	5.55931	5.42636	5.88082	5.40233	5.69533	5.45637
mmu-miR-181c-3p	6.70585	6.75647	7.32937	6.37305	7.2398	7.18199	6.08635	7.18291	6.22515	6.30067	6.02053	6.43229
mmu-miR-181a-5p	12.7957	12.5739	12.5215	12.0478	12.2498	12.3461	12.2991	12.3122	12.3391	11.4054	11.6632	11.4217
mmu-miR-181a-2-3p	9.14884	8.48651	8.41867	7.74864	8.00237	8.46351	7.8942	7.83143	7.82486	7.55695	7.51144	7.2438
mmu-miR-181a-1-3p	6.77524	6.85402	7.40464	7.09584	7.46768	7.11104	6.19674	6.97426	6.42764	6.32496	6.33525	6.52745
mmu-miR-181b-5p	10.5366	10.9382	11.1038	10.5408	10.7746	10.7779	10.3512	10.758	10.4606	9.38808	9.59889	9.49128
mmu-miR-181d-5p	9.42916	9.91029	10.2186	9.74564	10.0573	10.0477	9.52525	9.98761	9.55635	8.97096	9.07661	9.20677
mmu-miR-182-5p	2.18229	5.02868	6.14076	9.20742	7.42023	3.31551	7.16581	3.69536	7.07699	3.84001	4.05608	5.01887
mmu-miR-183-5p	2.91925	3.49895	6.15088	6.76071	6.31128	2.47163	4.1173	2.09545	3.65004	2.52481	1.62822	3.32649
mmu-miR-184-3p	8.31432	8.23261	7.52239	8.20712	7.54894	7.71468	7.90014	7.37157	7.07699	7.15383	7.39955	7.47771
mmu-miR-185-5p	7.61747	8.11324	8.61793	7.97883	8.42288	8.24962	8.27584	8.73524	8.55201	8.27534	8.38501	8.48358
mmu-miR-185-3p	3.86036	3.65298	3.16093	3.40523	3.51758	3.27369	3.74693	3.60324	3.76325	3.18601	3.2359	3.36772
mmu-miR-186-5p	7.5138	8.31354	8.7838	8.61514	9.08292	8.57478	9.15176	8.98343	8.68728	8.48117	8.45143	8.90709
mmu-miR-192-5p	5.71834	6.11075	5.98348	6.66826	6.22895	5.63331	6.50052	6.13162	6.00111	6.09573	6.24152	6.12486
mmu-miR-193a-5p	3.22959	3.75859	4.09255	4.64689	4.34963	2.85865	4.41175	3.47049	4.49476	1.79899	1.75946	2.42742
mmu-miR-193b-5p	2.91925	3.55865	2.79836	3.20529	2.4021	1.94111	2.97434	0.902802	3.79021	1.09855	1.48383	1.30543
mmu-miR-193b-3p	9.89928	9.73128	9.66285	10.2074	9.84445	9.03524	9.67969	8.8449	9.69086	8.55182	8.78905	8.5444
mmu-miR-194-5p	6.70376	7.09907	6.98631	6.61697	6.4308	6.24151	6.73921	6.98114	6.66286	6.28961	6.40708	6.62524
mmu-miR-199a-5p	10.2202	10.9493	11.3891	10.9138	11.3811	10.9614	10.863	11.2324	11.0596	10.0978	10.1772	10.2406
mmu-miR-200c-3p	7.54452	7.76705	7.29783	8.60155	7.27188	7.19745	7.13085	6.51646	6.34821	6.70125	6.9259	6.70178
mmu-miR-203-3p	5.18229	5.49386	5.38333	7.25793	6.40853	5.29475	5.34358	5.27037	6.14907	7.07439	6.68711	7.85278
mmu-miR-204-5p	4.59733	5.97856	6.77128	7.49768	7.71498	7.20859	6.75132	6.96889	5.65004	7.52009	7.28711	7.54271
mmu-miR-206-3p	7.03029	4.89609	10.1954	7.12383	5.84899	3.11696	5.73368	4.12887	4.90569	2.68351	3.57575	3.6937
mmu-miR-208b-3p	6.86411	7.3393	7.0767	6.79512	6.71022	6.81558	5.53404	5.9472	5.74269	6.67975	6.63464	6.79351
mmu-miR-208a-5p	10.1706	10.3608	10.3297	10.1407	10.0874	10.6061	10.2244	9.99083	10.2907	10.3919	10.4658	10.2059
mmu-miR-208a-3p	2.86036	3.3492	3.10649	3.81602	4.0866	4.08104	2.74693	3.97809	3.07972	4.31771	4.31271	4.44679
mmu-miR-210-3p	9.5962	9.31498	9.7614	8.89293	9.65296	9.29867	8.86461	9.29971	8.99025	9.5929	9.50824	9.50539
mmu-miR-212-5p	3.66772	4.80041	4.65397	4.72376	4.57964	4.28426	4.4662	4.28527	4.81669	4.00544	3.93634	3.99933
mmu-miR-212-3p	4.40468	4.3034	4.6155	4.52722	4.99278	5.04421	4.10363	4.65769	4.32073	4.86673	4.37545	5.07595
mmu-miR-214-5p	5.84525	6.04964	5.88178	5.93835	5.5682	5.53496	5.95543	5.53007	5.80351	5.14839	5.51667	5.33691
mmu-miR-214-3p	11.8804	11.2843	11.0414	10.7028	10.6463	10.82	11.2267	10.5939	11.1672	9.84191	9.85015	10.452
mmu-miR-218-5p	5.57002	6.01808	6.53662	6.45219	6.2998	6.17207	5.5668	5.76078	5.86822	5.55593	6.25688	6.11884
mmu-miR-219a-1-3p	2.79896	2.55865	3.02076	1.38816	2.65364	2.47163	2.51866	2.68041	1.84268	1.49086	0.695331	1.91841
mmu-miR-221-3p	9.29568	9.61364	9.84276	10.0385	9.98151	9.75252	10.3692	10.0306	10.3662	9.412	9.23484	9.6135
mmu-miR-223-3p	4.93361	5.85303	5.81544	6.99019	6.72403	6.50364	6.61338	6.45739	7.16203	6.2432	6.33919	6.3395
mmu-miR-296-5p	9.30192	8.68849	8.27101	8.04023	8.00201	7.73505	8.35011	7.60423	7.98369	7.17536	7.83302	7.29077
mmu-miR-296-3p	8.35488	8.39837	8.45794	7.45219	7.65183	7.38835	6.79026	7.00834	6.83299	4.96273	5.4743	5.84368
mmu-miR-299a-5p	8.77723	8.95468	8.60756	8.59807	8.31014	7.90733	8.4166	7.83523	8.37072	7.14839	7.59784	7.36263
mmu-miR-299a-3p	6.14576	6.8903	6.6155	6.34013	6.0999	5.48543	6.36666	5.83016	6.17998	4.42946	4.97737	5.06972
mmu-miR-300-3p	8.71419	9.44097	9.06024	9.4129	8.66263	8.09837	8.89817	8.12749	8.64451	7.22137	8.20816	8.16634
mmu-miR-301a-5p	3.48485	4.04964	4.2134	3.38816	3.59475	3.20859	3.03324	2.65004	2.84268	2.95653	3.34442	3.30543
mmu-miR-301a-3p	3.52333	3.41529	3.07847	3.87848	2.86776	2.50816	2.29627	2.04964	2.73577	2.49086	3.09388	3.38789
mmu-miR-320-3p	11.4121	11.3357	11.1803	10.4728	10.5098	10.5413	11.334	11.0018	11.478	9.62064	9.85864	9.93607
mmu-miR-322-5p	7.15498	7.87178	7.95198	8.26555	8.31926	8.29867	7.66201	7.90762	7.8002	8.03813	7.97399	8.16414
mmu-miR-322-3p	11.549	11.6864	11.7752	10.9692	11.213	11.25	10.4508	10.9786	10.6268	10.306	10.146	10.2569
mmu-miR-323-3p	6.46522	6.43135	6.77673	6.03201	5.85527	5.77119	5.12409	4.94094	5.35725	4.42047	5.08139	6.17217
mmu-miR-324-5p	7.07306	6.6346	6.87772	6.61055	6.64278	6.63538	6.61097	6.42188	6.51914	6.25083	6.14879	6.31073
mmu-miR-326-3p	7.16414	6.55865	6.88785	7.24614	6.98133	6.66601	7.2333	6.87681	6.78352	6.46049	6.36518	6.24034
mmu-mir-328-p5	3.36286	2.93416	3.16093	2.99584	3.07587	3.35615	2.08982	2.52171	3.16461	3.00544	2.40582	2.86182
mmu-miR-328-3p	10.3969	9.77218	9.78475	9.01508	9.13552	9.22034	9.98301	9.45821	10.0224	8.72768	9.01069	8.81323
mmu-miR-329-3p	8.13338	8.7302	8.44085	8.64195	8.09393	7.9725	8.14009	7.35989	8.06047	7.25083	7.73873	7.45637
mmu-miR-335-5p	6.73073	7.80144	7.53533	8.44499	7.91291	7.51938	7.14427	7.341	6.88082	6.79725	7.449	7.5832
mmu-miR-335-3p	7.24118	8.06773	8.17423	8.37792	8.28591	8.02228	7.21115	7.45629	6.86188	6.29084	6.50269	6.36772
mmu-miR-337-5p	7.45032	7.6935	8.20452	7.00846	7.54603	7.36489	7.0096	7.28156	7.45318	6.1913	6.37545	6.72774
mmu-miR-337-3p	2.73483	3.72424	3.55579	4.02926	4.14933	3.88667	2.51866	2.61901	3.12279	3.12091	3.57575	3.42742
mmu-miR-340-5p	4.89011	5.45249	5.4988	5.72716	5.96398	5.18623	4.98184	5.10667	4.95419	5.44727	5.41581	5.81788
mmu-miR-341-3p	5.89011	6.06688	6.94908	5.95003	6.55861	5.99358	5.4283	5.36691	5.13336	4.82647	5.21318	5.74935
mmu-miR-342-5p	2.97584	3.53902	3.33678	4.10436	3.92865	4.20859	3.22227	3.18291	2.94222	2.82647	3.38565	3.14871
mmu-miR-342-3p	9.64663	9.98242	10.3454	10.0929	10.5203	10.5907	9.63315	9.8692	9.66878	10.6704	10.422	10.4257
mmu-miR-350-3p	5.31979	6.00025	5.71439	6.73224	6.14164	6.2388	6.40897	5.79589	5.79021	6.05565	6.26104	6.25414
mmu-miR-351-3p	9.32729	8.84605	8.86497	7.09781	7.64369	7.88753	7.09846	7.20789	7.07972	5.73517	5.6196	5.6526
mmu-miR-361-5p	8.38131	8.76811	9.32677	8.93468	9.38265	9.55909	8.4041	9.05364	8.64266	9.00544	8.70147	8.79964
mmu-miR-365-3p	6.9741	7.80093	8.08772	8.89217	8.42553	7.62917	8.11475	7.41173	8.34991	7.10136	7.1659	6.95859
mmu-miR-369-5p	5.55152	6.19782	6.00224	5.60686	5.50164	5.12874	5.06181	5.15073	5.36624	4.32736	4.63678	4.68557
mmu-miR-369-3p	1.59733	2.96391	2.69145	3.20529	3.21924	2.47163	2.38938	2.18291	2.49476	2.22783	2.36518	3.30543
mmu-mir-370-p5	4.15804	4.60659	3.91384	3.95003	3.75125	3.09312	3.57921	2.00234	2.84268	0	2.66216	2.50337
mmu-miR-370-3p	6.06981	6.51159	6.29479	5.36216	5.65003	4.67808	4.84881	5.02618	5.32995	2.55798	4.14279	4.59301
mmu-miR-375-3p	5.29777	5.65298	4.42841	6.15319	4.4936	4.42463	4.04759	3.83691	0	4.09855	3.01726	4.19525
mmu-miR-376b-3p	3.2754	3.80863	4.23894	4.00707	3.97557	3.23062	3.41175	3.76787	2.84268	1.55798	1.82086	3.02532
mmu-miR-378a-5p	11.4294	10.963	11.0535	11.2168	11.3114	11.4259	10.8841	11.1901	11.0967	11.5163	11.3422	11.1922
mmu-miR-379-5p	9.03362	9.48779	8.96399	9.59807	8.70153	8.31229	8.88873	8.2273	8.79521	7.46268	8.28779	8.09908
mmu-miR-381-3p	7.86972	8.83201	8.89539	8.57327	8.42129	7.61981	7.76876	7.28774	7.95568	7.43617	8.55614	8.43653
mmu-miR-382-5p	7.8566	8.18288	8.61001	7.55522	7.82437	7.46932	7.5964	7.50165	7.80682	6.55798	6.87976	7.16048
mmu-miR-409-5p	7.49698	8.58162	8.25389	7.7772	7.77133	7.16351	7.74032	7.3134	7.92255	6.48872	7.3405	7.29345
mmu-miR-409-3p	8.0633	8.47848	8.52369	8.07666	8.09592	7.85511	7.84779	7.40833	7.76495	6.08723	6.91889	7.03495
mmu-miR-410-3p	8.04358	8.33148	8.59957	7.63608	7.74449	7.23608	7.31864	6.76787	7.37295	6.26596	6.88874	7.23059
mmu-miR-411-5p	9.32457	9.62823	9.86906	9.1745	9.29634	9.01674	9.05915	9.09192	9.43727	7.98729	8.50561	8.51431
mmu-miR-412-5p	5.46522	5.80041	5.42285	4.36216	4.38482	3.78614	4.07588	3.86363	4.30211	2.68351	3.71163	3.81788
mmu-miR-421-3p	5.15804	5.62066	5.94521	5.14559	5.52548	5.49911	5.93628	5.81312	5.24478	4.89296	5.26381	4.96616
mmu-miR-423-5p	9.88873	9.55835	9.87161	8.97669	9.52721	9.12764	10.2123	9.5928	9.86426	8.84506	8.65639	8.84139
mmu-miR-423-3p	11.7805	11.6705	10.9985	11.1981	10.5302	10.53	11.461	10.6095	11.3209	9.6646	10.2733	10.0699
mmu-miR-425-5p	7.84525	8.16938	8.5456	8.34235	8.73174	8.36862	9.02555	8.55641	8.51713	8.23233	8.16959	8.34274
mmu-miR-431-3p	4.2754	4.8649	5.70983	4.34457	4.09725	3.92769	4.1173	3.48776	3.03533	2.05274	2.69533	3.70982
mmu-miR-433-5p	3.76725	4.45772	4.33678	4.16576	3.56437	2.85865	2.91294	3.04964	2.89331	1.62211	3.14279	2.70982
mmu-miR-433-3p	9.31157	9.03963	9.50572	7.68584	8.00626	8.01991	8.30377	7.85367	8.4886	6.34884	6.94153	7.16048
mmu-miR-434-3p	11.1113	11.3602	11.1653	10.6979	10.216	9.98935	10.5891	9.81548	10.5863	9.17269	9.95122	9.54271
mmu-miR-450a-5p	6.72867	7.61949	7.64743	6.96306	7.23439	7.11104	6.32307	7.03429	6.48241	6.6103	6.53396	6.87081
mmu-miR-450b-3p	6.77723	7.37987	6.88885	7.01265	6.41917	6.58176	6.50442	6.2591	6.07972	5.95653	6.34834	6.14575
mmu-miR-467c-5p	0.597326	2.47848	2.86548	3.24377	3.07587	2.04421	1.7817	2.3049	2.12279	1.95653	1.3734	2.07595
mmu-miR-483-5p	9.00162	8.48106	8.17588	6.03476	6.00414	6.68208	6.63493	6.35989	6.66104	5.1807	5.40081	4.78782
mmu-miR-484	11.3639	11.1563	11.0845	10.8556	10.8906	10.8278	11.5205	10.8964	11.2053	10.0996	10.2757	10.3522
mmu-miR-487b-3p	5.21791	5.6935	6.13737	5.45527	5.35408	5.16351	4.67478	4.57926	4.80351	4.56615	4.85795	5.45637
mmu-miR-490-5p	7.50902	6.76071	6.93352	5.71008	6.26481	6.65993	6.04759	6.06986	5.72183	5.98424	5.74765	6.09141
mmu-miR-495-3p	3.63295	5.09067	5.40605	5.27661	5.15953	4.82285	4.72923	4.39007	4.22515	4.05274	4.82086	4.30543
mmu-miR-499-5p	10.4931	10.6985	10.5925	10.959	10.7744	10.6537	9.8608	10.3618	10.0244	10.63	10.8372	10.8173
mmu-miR-503-5p	7.29777	7.92	7.9039	6.9831	6.85684	6.85156	6.34067	6.65195	6.32995	5.47359	5.47907	5.8833
mmu-miR-503-3p	8.41367	8.62823	8.65457	7.63969	7.86465	8.04576	7.5442	7.91483	7.93468	7.02484	7.12007	7.09602
mmu-miR-504-5p	9.9518	9.44953	8.58782	7.46344	7.29519	7.16207	7.96681	7.69629	7.81505	6.7406	7.226	6.5821
mmu-miR-505-5p	3.79896	3.68905	3.42841	2.92658	2.89243	2.80094	4.14427	3.04964	3.32073	2.05274	2.04325	1.80293
mmu-miR-511-3p	1.59733	2.77546	3.18741	4.00707	4.13907	3.37605	3.24736	3.48776	3.24478	4.42047	4.68711	4.62736
mmu-miR-532-5p	9.87066	9.91644	10.4504	9.10436	9.77673	9.81627	8.99579	9.67641	9.10007	9.01443	8.90832	9.12561
mmu-miR-532-3p	9.36948	8.85947	8.44153	8.02719	7.79196	8.14695	8.29852	7.65864	8.05631	7.59939	7.78665	7.34983
mmu-miR-539-5p	0.86036	3.37157	2.99101	3.01821	3.21924	2.54378	2.74693	2.04964	1.84268	2.09855	3.16664	2.6774
mmu-miR-542-5p	6.54218	6.21029	5.90589	5.34457	5.54506	6.17775	5.19674	5.44859	5.20525	5.62993	5.25271	5.19525
mmu-miR-543-3p	6.0633	7.0703	7.41027	6.19305	6.07587	5.97739	6.22227	5.96889	6.37518	4.2381	5.62822	5.37784
mmu-miR-574-5p	8.96365	8.68515	8.57346	7.77884	7.71973	7.58497	8.53976	8.04892	8.49783	6.37932	6.83022	6.28406
mmu-miR-574-3p	10.0629	9.59356	9.29365	9.53306	9.19373	9.22652	10.073	9.21633	9.8563	8.41256	8.60659	8.38099
mmu-miR-669a-3p	3.63295	3.74717	3.54907	3.54011	3.12519	3.69402	2.73527	2.7393	2.89331	2.87991	2.87976	3.10061
mmu-miR-669c-5p	6.86411	7.17257	6.72572	6.22225	6.08125	5.78242	6.48741	5.95032	6.10142	4.99336	5.44535	5.01238
mmu-miR-671-3p	5.95488	5.49386	4.73696	5.38816	4.74449	5.07497	5.57426	4.71016	5.11214	3.20707	3.85061	4.32649
mmu-miR-672-5p	5.98276	6.48363	5.46674	6.26496	5.72403	5.98064	5.32012	5.00234	5.2545	4.50794	4.63678	4.5667
mmu-miR-676-5p	5.82229	5.88836	6.09255	5.74403	5.73088	5.93106	5.4662	5.59927	5.54312	5.13197	5.17254	5.11279
mmu-miR-676-3p	9.54452	9.24174	9.4374	8.39885	8.85135	9.09575	8.90607	8.76389	8.83542	8.10066	7.95871	8.07439
mmu-mir-690-p3	5.9572	5.97125	4.51457	4.95972	3.61963	4.68607	4.56929	4.24184	4.02787	1.98948	1.2359	3.10866
mmu-miR-700-5p	7.00332	6.66661	6.66343	6.22706	6.28823	5.98064	6.77309	6.23244	6.22515	5.78154	6.21604	5.70581
mmu-miR-700-3p	7.24981	6.71333	6.63727	6.08595	6.16713	6.24422	6.19995	6.1882	6.25933	5.55798	5.65375	5.35752
mmu-miR-708-5p	4.86036	5.4099	5.66343	6.04296	5.38047	5.28426	3.94397	4.04964	4.37518	4.59839	4.7035	5.21797
mmu-miR-708-3p	3.31979	2.99306	2.40605	4.41369	3.38482	3.27369	2.24736	1.95343	1.94222	2.00544	2.04325	2.4659
mmu-miR-744-5p	11.6	11.0684	10.4935	10.0433	9.83375	9.69005	10.758	9.9779	10.465	8.63285	9.06404	9.01522
mmu-miR-872-5p	4.52333	4.93416	5.18741	4.80319	5.13907	4.68607	4.40061	4.95963	4.69354	4.58236	4.81333	5.11884
mmu-miR-872-3p	5.54218	6.14686	6.31894	6.29275	6.36293	5.9511	5.84881	5.89311	6.12808	5.25336	5.24713	5.57552
mmu-miR-1193-3p	4.20614	5.09739	4.68217	4.93248	4.94642	3.62917	4.10363	3.7393	4.32073	2.7424	3.50269	3.91841
mmu-miR-1198-5p	8.47752	8.28141	8.03995	7.94201	7.91367	7.75987	9.19311	8.02987	8.57352	7.13472	7.46952	7.41026
mmu-miR-1249-3p	7.55617	7.06173	6.59587	6.90273	6.21924	6.51714	6.87923	5.94094	6.76325	5.67598	6.28847	5.8726
mmu-miR-1839-5p	6.89378	7.22264	7.42285	7.51055	7.22774	6.83189	7.48741	7.00234	7.20525	6.78329	6.93807	7.10367
mmu-miR-1839-3p	3.73483	4.59713	4.78109	5.10436	4.66083	4.23062	4.41175	4.60324	4.24478	4.4384	4.50269	4.6526
mmu-miR-1930-5p	3.70166	3.43666	2.99101	2.04023	2.33171	1.83008	3.22227	2.34337	2.89331	1.42047	1.87976	2.17217
mmu-miR-1964-3p	3.22959	1.67113	2.8979	2.28124	2.29519	1.50816	2.38938	2.48776	2.55889	1.34647	1.40582	2.12486
mmu-miR-1983	6.73892	6.98944	7.53533	5.97598	6.54311	6.43415	6.21275	6.57321	6.39288	6.27097	6.45507	6.67535
mmu-miR-3068-3p	1.44532	3.72424	3.18741	4.0833	3.13907	2.50816	3.1173	3.20397	2.73577	3.12091	3.09388	3.30543
mmu-miR-3072-3p	5.17022	4.57802	5.04267	2.48769	3.46921	3.59562	3.95924	3.36223	4.05769	1.85343	1.62822	1.12486
mmu-miR-3535	3.31979	3.43666	2.10649	3.69628	2.53335	2.39568	3.71131	2.22473	2.67918	1.18601	3.99079	3.62736
mmu-miR-5621-3p	2.08275	2.77546	2.6155	1.95003	2.13907	2.43415	0.559306	2.82337	1.62029	2.26847	1.75946	1.61029
mmu-mir-6236-p5	10.6948	10.7233	10.2582	8.81761	8.52499	10.0006	10.4374	9.57674	10.708	8.50049	8.51899	7.99851
mmu-miR-7083-5p	3.91925	2.55865	1.72797	1.95003	2.00978	1.88667	2.94397	2.04964	2.12279	1.55798	1.55783	0.217969
mmu-miR-8114	5.91202	4.97125	5.33086	4.5883	4.9346	4.68607	6.13085	5.07273	5.33911	4.68351	4.43557	4.4659
