# Supplementary material for: Analysis of miRNAs Involved in Mouse Heart Injury Upon Coxsackievirus A2 Infection
Source: Front Cell Infect Microbiol. 2022 Jan 28;12:765445. doi: 10.3389/fcimb.2022.765445 (PMC8831793; doi:10.3389/fcimb.2022.765445)
Supplement: Supplementary Table 2 — Differentially expressed miRNAs at 3 dpi. [file DataSheet_2.xlsx]

## Sheet: Sheet1
miR_name	baseMean	log2FoldChange	lfcSE	stat	p value	p adjust	Control-3dpi#1	Control-3dpi#2	Control-3dpi#3	CVA2-3dpi#1	CVA2-3dpi#2	CVA2-3dpi#3
mmu-miR-146a-5p	2682.11	1.41523	0.247702	5.71264	1.11238e-08	1.24586e-06	1001.74	1331.27	1807.25	4069.37	4462.85	3420.15
mmu-miR-204-5p	764.991	1.3741	0.333812	4.11466	3.87757e-05	0.000805487	168.714	358.142	603.635	1088.07	1317.48	1053.91
mmu-miR-144-5p	389.444	1.22257	0.366518	3.33471	0.000853889	0.00735658	162.387	147.417	300.903	461.491	976.668	287.799
mmu-miR-223-3p	487.813	1.19101	0.233715	5.09259	3.53209e-07	1.7081e-05	213.001	328.297	310.963	765.399	662.682	646.535
mmu-let-7a-1-3p	189.882	1.18465	0.267033	4.4287	9.48028e-06	0.000303369	73.8123	116.667	135.361	276.894	276.118	260.438
mmu-miR-9-5p	113.651	1.12092	0.339898	3.28876	0.00100631	0.00805051	35.8517	70.5431	85.9723	224.367	129.381	135.793
mmu-miR-511-3p	65.2509	1.10316	0.346368	3.17092	0.00151956	0.011346	21.0892	38.8891	50.3029	96.8005	110.447	73.9765
mmu-miR-203-3p	412.197	1.05243	0.334041	3.14984	0.00163358	0.0117009	253.071	255.945	230.479	921.481	532.513	279.692
mmu-miR-16-2-3p	28.7335	1.02601	0.472522	2.18639	0.0287871	0.0944996	10.5446	0	25.6088	36.7692	59.957	39.5217
mmu-miR-15a-5p	847.796	1.00922	0.24705	4.08406	4.42552e-05	0.000826098	461.854	470.287	692.351	925.233	1351.4	1185.65
mmu-miR-16-5p	8172.03	0.987609	0.232079	4.25543	2.0865e-05	0.000584221	4761.95	4556.36	6611.63	8967.93	13032.8	11101.5
mmu-miR-29c-3p	39.1093	0.978754	0.358757	2.71414	0.00664482	0.035439	16.8714	29.8451	23.7796	59.2809	55.2235	49.6555
mmu-miR-140-5p	507.188	0.934612	0.333326	2.80236	0.00507305	0.0291375	143.407	350.906	473.762	793.914	739.995	541.143
mmu-miR-1a-1-5p	28.207	0.915306	0.456806	1.98874	0.0467298	0.121715	0	18.9924	24.6942	47.2747	27.6118	50.6689
mmu-miR-22-5p	553.462	0.890183	0.227801	3.90692	9.34811e-05	0.00139598	394.369	418.736	321.024	815.676	591.681	779.287
mmu-miR-208a-3p	77.9906	0.881137	0.299987	2.93243	0.00336323	0.0221578	50.6142	57.8815	47.5591	84.7942	106.503	120.592
mmu-miR-107-5p	32.2473	0.875764	0.372352	2.34114	0.0192249	0.0736178	16.8714	24.4188	20.1212	41.2715	51.279	39.5217
mmu-miR-145a-5p	41803.6	0.821772	0.306176	2.68412	0.00727205	0.0370213	19033	24961.4	42271.8	37747.7	53139.2	73668.5
mmu-miR-342-5p	84.5657	0.79949	0.292615	2.72844	0.00636347	0.0347663	54.832	66.0211	55.7905	103.554	95.4578	131.739
mmu-miR-182-5p	885.067	0.797334	0.436663	2.05289	0.040083	0.112232	31.6338	185.402	389.619	3559.11	1073.7	70.9364
mmu-miR-126a-5p	6634.83	0.761604	0.215477	3.5345	0.000408547	0.00418432	5780.56	4958.82	3752.6	9114.26	7928.52	8274.23
mmu-miR-126a-3p	52322.2	0.757543	0.182559	4.14959	3.33076e-05	0.000805487	35096.7	41553.5	38490	73689.2	60987.3	64116.4
mmu-miR-350-3p	425.44	0.741967	0.236332	3.13855	0.00169786	0.0117009	278.378	363.568	289.928	640.084	442.577	538.103
mmu-miR-365-3p	1678.91	0.733964	0.285243	2.57287	0.0100858	0.0470673	877.312	1267.06	1502.69	2860.49	2155.3	1410.62
mmu-miR-708-3p	67.7979	0.730023	0.371407	1.96678	0.0492081	0.126697	69.5945	45.2199	29.2672	128.317	65.4793	68.9097
mmu-miR-322-5p	1631.6	0.684773	0.209446	3.26915	0.00107871	0.00833213	993.303	1330.37	1367.32	1852.72	2002.25	2243.62
mmu-miR-30b-5p	22584.6	0.678547	0.182485	3.71836	0.000200524	0.0026422	17141.3	17652.9	16712.5	31991.4	25130.6	26878.8
mmu-miR-130a-3p	3081.05	0.667371	0.242273	2.75457	0.00587697	0.0329111	2252.33	1979.73	2757.51	2889.76	3788.33	4818.61
mmu-miR-24-2-5p	988.046	0.654752	0.17912	3.65509	0.000257087	0.0031993	767.648	788.635	722.533	1229.14	1263.04	1157.28
mmu-miR-337-3p	83.5544	0.652809	0.294536	2.21292	0.0269033	0.0899455	46.3963	75.065	64.9365	98.3013	111.236	105.391
mmu-miR-335-5p	1324.63	0.637201	0.262551	2.42666	0.0152386	0.0620626	740.232	1267.06	1024.35	2098.09	1510.76	1307.26
mmu-miR-30c-2-3p	1003.61	0.600855	0.233397	2.5741	0.0100501	0.0470673	653.766	980.368	714.301	1059.55	1188.88	1424.81
mmu-miR-1a-3p	71544.9	0.593413	0.263179	2.25482	0.0241449	0.0845071	53992.7	69096.9	44155.9	118998	75031.4	67994.6
mmu-miR-186-5p	2331.92	0.56698	0.262902	2.15649	0.0310458	0.0952637	1273.79	1806.99	2433.75	2360.73	3399.4	2716.86
mmu-miR-22-3p	36444.6	0.550638	0.219372	2.51007	0.0120707	0.051997	24528.9	29006.8	33975.5	35140.8	46456.4	49559.2
mmu-miR-361-5p	3475.26	0.533179	0.264693	2.01429	0.043979	0.119301	2324.03	2476.24	3545.9	2946.04	4184.37	5374.95
mmu-miR-30a-3p	7777.82	0.521589	0.219681	2.37428	0.0175834	0.0703334	5578.1	7832.09	5503.14	9451.18	7989.27	10313.1
mmu-let-7f-5p	18937.4	0.511616	0.2195	2.33082	0.019763	0.073782	13893.6	16792.9	15570.1	27734.5	21849.6	17783.8
mmu-miR-342-3p	7547.65	0.496149	0.236692	2.09617	0.036067	0.10772	5586.54	5745.64	7184.17	6574.93	9206.55	10988.1
mmu-miR-335-3p	1664.2	0.448878	0.217374	2.06485	0.0389374	0.111912	1054.46	1523.91	1595.06	2002.8	1956.49	1852.45
mmu-miR-221-3p	5452.61	0.421734	0.171656	2.45683	0.0140168	0.0581439	4380.23	4449.64	5070.53	6331.8	6337.29	6146.13
mmu-miR-29a-3p	4143.19	0.415579	0.181308	2.29209	0.0219002	0.078576	3646.33	3707.13	3230.36	5246.74	4600.12	4428.46
mmu-miR-99a-5p	118944	0.379133	0.164308	2.30745	0.02103	0.0772248	98533.1	100940	109269	131076	136079	137764
mmu-miR-30e-3p	7045.65	0.36955	0.169459	2.18075	0.029202	0.0944996	5871.24	6252.1	6229.33	8504.94	7440.98	7975.28
mmu-miR-27b-3p	80042.1	0.357514	0.178609	2.00166	0.0453215	0.119754	75693.5	62408.9	71308.5	90762.9	95727.6	84351.5
mmu-miR-194-5p	646.411	-0.384545	0.187106	-2.05523	0.039857	0.112232	727.579	778.687	700.582	591.309	541.191	539.117
mmu-miR-125b-5p	98832.9	-0.427467	0.212444	-2.01214	0.0442054	0.119301	125715	122019	94768	75457.9	75604.2	99433.6
mmu-miR-382-5p	1539.89	-0.48185	0.210536	-2.28865	0.0220995	0.078576	1615.44	1650.53	2157.54	1132.34	1420.82	1262.67
mmu-miR-125a-5p	30395.9	-0.493936	0.197635	-2.49924	0.0124461	0.0526026	34586.3	37967.5	34811.4	22071.3	22957.2	29981.8
mmu-miR-700-5p	570.293	-0.502991	0.240976	-2.08758	0.0368353	0.108567	894.183	577.006	559.734	450.985	489.912	449.94
mmu-miR-127-3p	84809.6	-0.521052	0.233208	-2.23429	0.0254643	0.0877538	122482	100928	79532.6	83818	61664.2	60432.8
mmu-miR-323-3p	476.241	-0.547998	0.205341	-2.66883	0.00761158	0.0378888	615.806	490.184	605.464	393.956	362.897	389.137
mmu-miR-503-3p	1898.99	-0.558728	0.218927	-2.55217	0.0107054	0.048939	2376.76	2247.43	2225.22	1200.63	1461.06	1882.86
mmu-miR-149-5p	9172.06	-0.584455	0.26883	-2.17412	0.0296961	0.0944996	16325.2	8998.76	8207.61	6831.56	6682.84	7986.43
mmu-miR-700-3p	601.003	-0.590801	0.277144	-2.13216	0.0329939	0.0998734	1060.79	595.998	549.674	408.963	450.466	540.13
mmu-miR-214-3p	14173.8	-0.592609	0.287053	-2.06451	0.0389695	0.111912	26277.2	14165.6	11638.3	10034.2	10046.7	12881
mmu-miR-99b-5p	218797	-0.606555	0.299333	-2.02641	0.0427231	0.118148	389031	264578	155321	210309	136623	156922
mmu-miR-1983	678.362	-0.606744	0.256322	-2.36709	0.0179284	0.0704555	744.45	721.71	1024.35	378.948	584.58	616.133
mmu-miR-423-3p	14713.2	-0.611737	0.282226	-2.16759	0.0301899	0.0944996	24518.3	18513.9	11297.1	14144.9	9269.66	10535.1
mmu-miR-490-5p	679.69	-0.650142	0.325062	-2.00054	0.0454425	0.119754	1269.57	615.895	674.974	315.164	482.022	720.511
mmu-miR-410-3p	1571.11	-0.654726	0.193458	-3.38429	0.000713619	0.00639403	1838.98	1829.6	2141.99	1197.62	1344.3	1074.18
mmu-miR-543-3p	580.156	-0.667878	0.264229	-2.52733	0.0114934	0.0514906	466.072	763.312	939.293	440.48	422.854	448.926
mmu-miR-320-3p	12466.7	-0.676093	0.215723	-3.1341	0.0017238	0.0117009	18993	14679.3	12814.4	8555.96	9139.49	10618.2
mmu-miR-503-5p	1017.64	-0.686367	0.19427	-3.53294	0.00041096	0.00418432	1096.64	1375.59	1322.51	761.647	726.584	822.862
mmu-miR-431-3p	154.588	-0.716372	0.306275	-2.33794	0.0193904	0.0736178	134.971	165.505	289.013	122.314	107.291	108.431
mmu-miR-129-2-3p	411.812	-0.722191	0.324986	-2.22228	0.0262643	0.0891396	579.954	634.888	369.498	465.243	193.282	228.01
mmu-miR-130b-5p	413.273	-0.729188	0.258738	-2.81857	0.00482384	0.0284353	666.42	495.61	412.484	251.381	369.998	283.746
mmu-miR-328-3p	5021.01	-0.744117	0.275321	-2.70284	0.00687504	0.0358142	9397.36	4966.95	4871.15	3114.88	3525.63	4250.1
mmu-miR-296-5p	2193.02	-0.748274	0.29795	-2.51162	0.0120178	0.051997	4399.21	2343.3	1705.73	1584.83	1607	1518.04
mmu-miR-669c-5p	580.307	-0.758869	0.220563	-3.44062	0.000580377	0.00565237	811.935	819.385	584.428	449.485	424.432	392.177
mmu-miR-434-3p	11288.3	-0.759998	0.208733	-3.64101	0.000271569	0.00320166	15418.3	14930.7	12681.8	10000.5	7455.97	7242.61
mmu-miR-296-3p	1608.12	-0.772467	0.190258	-4.06014	4.9043e-05	0.000845049	2281.85	1916.42	1941.69	1054.3	1260.67	1193.76
mmu-miR-532-3p	2357.91	-0.78271	0.297178	-2.63404	0.00843767	0.0410878	4610.11	2638.13	1919.74	1570.57	1389.27	2019.66
mmu-mir-690-p3	227.201	-0.820373	0.379117	-2.16517	0.0303749	0.0944996	432.329	356.333	126.215	187.598	77.3129	183.421
mmu-miR-129-5p	134.015	-0.847944	0.297478	-2.8515	0.00435141	0.0270755	246.744	149.226	136.275	101.303	77.3129	93.2307
mmu-miR-370-3p	360.789	-0.858221	0.251981	-3.40549	0.000660446	0.00616417	468.181	518.22	433.52	247.629	314.774	182.408
mmu-let-7d-3p	13039.8	-0.862676	0.260181	-3.31575	0.000913965	0.00758253	24611.1	14266.9	12550.1	8582.23	8980.13	9248.08
mmu-miR-574-5p	1988.81	-0.917287	0.232308	-3.9487	7.85766e-05	0.00125723	3479.72	2337.87	2103.58	1322.19	1321.42	1368.06
mmu-mir-6236-p5	6707.02	-0.991297	0.347628	-2.85227	0.00434083	0.0270755	11552.7	9602	6762.54	2716.42	2309.13	7299.36
mmu-miR-1930-5p	46.2895	-1.01833	0.361285	-2.81892	0.0048185	0.0284353	90.6837	61.4991	43.9007	24.7629	31.5563	25.3344
mmu-miR-744-5p	9958.62	-1.08079	0.300348	-3.59879	0.000319704	0.00358068	21635.4	12196.7	7960.67	6352.82	5720.37	5885.7
mmu-miR-411-5p	202.399	-1.18466	0.250304	-4.73103	2.23383e-06	8.33964e-05	307.903	316.539	236.881	123.815	130.959	98.2976
mmu-miR-433-3p	2688.79	-1.19722	0.235764	-5.07808	3.81273e-07	1.7081e-05	4428.74	2989.04	4014.17	1239.65	1611.74	1849.41
mmu-miR-351-3p	2238.51	-1.21225	0.294978	-4.11006	3.95552e-05	0.000805487	4477.24	2613.71	2574.59	824.68	1253.57	1687.27
mmu-miR-3072-3p	126.326	-1.33426	0.345186	-3.86576	0.000110745	0.00155043	250.962	135.66	182.005	33.7676	69.4239	86.1371
mmu-miR-504-5p	2677.65	-1.80685	0.32131	-5.62526	1.85231e-08	1.38306e-06	6902.51	3971.21	2124.61	1062.55	984.557	1020.47
mmu-miR-483-5p	1454.6	-1.95033	0.316148	-6.17075	6.79667e-10	1.52245e-07	3572.52	2029.47	1596.89	394.706	402.343	731.658
