# Supplementary material for: Analysis of miRNAs Involved in Mouse Heart Injury Upon Coxsackievirus A2 Infection
Source: Front Cell Infect Microbiol. 2022 Jan 28;12:765445. doi: 10.3389/fcimb.2022.765445 (PMC8831793; doi:10.3389/fcimb.2022.765445)
Supplement: Supplementary Table 3 — Differentially expressed miRNAs at 7 dpi [file DataSheet_3.xlsx]

## Sheet: Sheet1
miR_name	baseMean	log2FoldChange	lfcSE	stat	p value	p adjust	Control-7dpi#1	Control-7dpi#2	Control-7dpi#3	CVA2-7dpi#1	CVA2-7dpi#2	CVA2-7dpi#3
mmu-miR-203-3p	686.004	1.76816	0.27963	6.32194	2.58306e-10	1.08489e-08	209.196	228.168	404.937	1072.48	734.146	1467.1
mmu-miR-107-5p	57.6551	1.73706	0.406853	4.25317	2.10763e-05	0.000192436	15.1836	23.6852	17.5424	97.9822	142.634	48.9032
mmu-miR-146a-5p	4953.8	1.68543	0.247525	6.80899	9.82852e-12	1.03199e-09	1573.19	3028.55	1939.9	9047.38	5279.56	8854.25
mmu-miR-511-3p	113.355	1.3951	0.30476	4.56874	4.90675e-06	5.72454e-05	48.9248	66.3187	54.0891	170.404	183.536	156.859
mmu-miR-130a-3p	3364.99	1.2191	0.206052	5.91619	3.29493e-09	9.91328e-08	1745.27	2334.57	1792.25	6086.61	4304.19	3927.02
mmu-miR-208b-3p	522.793	1.21525	0.221318	5.48927	4.0359e-08	7.70489e-07	238.719	364.753	305.53	815.808	707.926	704.021
mmu-miR-30b-5p	27370.2	1.16938	0.150356	7.77739	7.40344e-15	1.55472e-12	17084	17426	15254.6	40067.3	39006.2	35382.8
mmu-miR-27a-5p	541.957	1.1315	0.217872	5.19196	2.08086e-07	3.64151e-06	293.549	386.859	304.068	886.1	720.512	660.655
mmu-miR-204-5p	889.987	1.12862	0.270146	4.17685	2.95579e-05	0.000238737	555.044	740.558	286.526	1461.21	1112.76	1183.83
mmu-miR-29c-3p	88.6171	1.11185	0.327028	3.39495	0.00068641	0.00360365	42.1766	61.5816	49.7035	118.218	129	131.024
mmu-miR-342-3p	7622.92	1.08962	0.194265	5.60887	2.03646e-08	4.27657e-07	4091.13	5528.92	4644.35	12968.8	9774.63	8729.68
mmu-miR-208a-3p	102.445	1.07655	0.356126	3.01925	0.002534	0.00985445	34.5848	93.1619	48.2416	158.689	141.585	138.405
mmu-miR-7a-1-3p	38.9996	1.05811	0.406252	2.59799	0.00937723	0.0281317	23.6189	22.1062	17.5424	55.3812	46.1463	69.2026
mmu-miR-22-5p	901.276	0.991356	0.197445	5.02021	5.1616e-07	7.74241e-06	610.717	648.975	507.268	1284.42	1333	1023.28
mmu-miR-499-5p	9268.13	0.957872	0.19267	4.97154	6.64227e-07	9.29918e-06	4790.41	7779.02	5942.49	12610.9	13034.2	11451.7
mmu-miR-708-5p	151.703	0.951408	0.286693	3.31737	0.000908706	0.00454353	79.292	97.899	118.411	192.769	185.634	236.212
mmu-miR-1a-3p	82333.6	0.950591	0.163647	5.80881	6.29194e-09	1.65163e-07	51439.4	60447.1	54163.6	95584.8	124081	108286
mmu-miR-29a-3p	9796.4	0.875113	0.187039	4.67877	2.88603e-06	3.5651e-05	6760.06	5349.7	8277.09	11842	13959.3	12590.3
mmu-miR-340-5p	258.789	0.829979	0.237823	3.48885	0.0004851	0.00261208	162.802	203.693	176.886	347.198	304.146	358.008
mmu-miR-30d-3p	88.2282	0.822025	0.354617	2.31629	0.0205425	0.0532584	38.8024	82.1088	55.5509	121.413	91.2438	140.251
mmu-miR-30a-3p	7991.63	0.801504	0.178938	4.47921	7.49205e-06	7.49205e-05	4730.52	6430.54	6075.52	10579.9	11244	8889.31
mmu-miR-126a-5p	7526.34	0.799792	0.189091	4.22965	2.3406e-05	0.000196611	4126.56	6454.23	5635.5	10298.8	9753.65	8889.31
mmu-miR-381-3p	1620.42	0.793173	0.241038	3.29065	0.000999544	0.00483319	1123.58	923.724	1416.55	1378.14	2681.73	2198.8
mmu-miR-210-3p	4162.52	0.781151	0.198756	3.93016	8.48909e-05	0.000614727	2401.53	3725.69	2901.8	6145.19	5188.31	4612.59
mmu-miR-337-3p	56.3337	0.76414	0.373714	2.04485	0.0408693	0.0903427	29.5236	36.3174	49.7035	69.2266	84.9511	68.2799
mmu-let-7i-3p	838.073	0.730483	0.240244	3.04026	0.0023637	0.00954572	539.86	810.824	492.649	1301.46	816.999	1066.64
mmu-miR-30c-2-3p	1015.35	0.683032	0.22832	2.99142	0.00277679	0.0106023	546.608	991.622	752.861	1434.59	1256.44	1110.01
mmu-miR-26a-2-3p	108.323	0.674984	0.337862	1.99712	0.0458122	0.098169	108.816	53.6865	74.5552	111.828	170.951	130.101
mmu-miR-212-3p	157.656	0.66386	0.303185	2.18896	0.0285999	0.069837	88.5708	149.217	114.026	232.175	147.878	214.067
mmu-miR-130b-3p	302.601	0.654808	0.266828	2.45346	0.0141491	0.0390961	249.685	255.011	179.81	503.756	306.244	321.1
mmu-miR-378a-5p	15450.3	0.620386	0.201395	3.08045	0.0020669	0.00868098	9736.88	13812.4	12496	23309.1	18497.3	14850
mmu-miR-322-5p	1573.05	0.58596	0.184194	3.18115	0.00146692	0.0065543	1043.45	1419.53	1271.82	2091.71	1791.32	1820.49
mmu-miR-487b-3p	184.339	0.584008	0.272158	2.1456	0.0319045	0.0751576	131.591	141.322	159.343	188.509	206.61	278.656
mmu-miR-34a-5p	818.931	0.581812	0.205121	2.8362	0.00456541	0.015717	618.309	785.56	536.505	1093.78	912.438	966.992
mmu-miR-30e-3p	7375.06	0.575842	0.159042	3.62067	0.000293839	0.00176303	6015.22	6236.32	5382.59	9294.46	9416.99	7904.79
mmu-miR-30c-1-3p	203.896	0.570156	0.264261	2.15708	0.0309996	0.0739764	140.026	194.219	146.187	283.296	239.122	220.526
mmu-miR-143-5p	3148.81	0.567186	0.203391	2.78864	0.00529296	0.0176432	1977.24	2802.75	2739.54	4051.35	4347.19	2974.79
mmu-miR-218-5p	376.629	0.559291	0.238238	2.34755	0.0188973	0.0508774	244.624	320.54	333.306	374.888	545.365	441.051
mmu-miR-27b-3p	92992.8	0.543468	0.18292	2.97107	0.00296763	0.0109334	60186	91714.7	73026.1	117815	113852	101362
mmu-miR-208a-5p	7931.57	0.526981	0.181118	2.90961	0.0036188	0.0126658	6163.68	6015.26	7147.07	10691.8	10075.6	7496.03
mmu-miR-26a-5p	80773.5	0.51672	0.192308	2.68695	0.00721085	0.0232966	50329.3	79162.4	67934.4	109604	89621.4	87989.8
mmu-miR-145a-5p	53840.3	0.506301	0.173102	2.92487	0.00344601	0.0124302	41756.5	49372.7	41316.7	67821.8	70494.8	52279.4
mmu-miR-350-3p	440.357	0.494559	0.219148	2.25653	0.0240376	0.0608181	437.793	328.435	315.763	529.317	546.414	484.418
mmu-miR-335-5p	951.119	0.474506	0.214724	2.20972	0.0271249	0.0670145	728.811	958.462	672.459	885.035	1244.9	1217.04
mmu-miR-24-2-5p	1042.91	0.463894	0.20661	2.24524	0.0247529	0.0618822	652.05	1042.15	909.281	1215.19	1266.93	1171.83
mmu-let-7f-5p	20453.6	0.350999	0.150852	2.32678	0.0199771	0.0531037	19163.3	18007.9	16557.1	21441.1	23193.8	24358.4
mmu-miR-103-3p	14319	-0.309125	0.154752	-1.99755	0.0457651	0.098169	14417.6	17015.5	16241.3	12585.4	13756.8	11897.3
mmu-miR-152-3p	10866.4	-0.321501	0.158343	-2.03041	0.042315	0.0925642	11423.1	11744.7	13159.7	8994.13	10751	9125.52
mmu-let-7d-3p	10671.7	-0.402016	0.163268	-2.4623	0.0138049	0.0390961	12373.8	10994.7	13222.6	9258.25	10094.5	8086.56
mmu-miR-382-5p	973.804	-0.402727	0.188657	-2.13471	0.0327846	0.0756568	997.054	1071.36	1277.67	749.777	839.024	907.939
mmu-miR-676-3p	2219.23	-0.417494	0.170057	-2.45501	0.014088	0.0390961	2471.55	2569.85	2606.51	2184.36	1772.44	1710.69
mmu-miR-193b-3p	3361.15	-0.428608	0.215357	-1.99023	0.0465651	0.0987744	4225.25	2718.28	4715.98	2986.33	3151.58	2369.5
mmu-miR-140-5p	627.273	-0.429602	0.217824	-1.97227	0.0485783	0.101004	562.635	732.663	882.967	566.593	484.536	534.244
mmu-miR-335-3p	709.745	-0.434465	0.219133	-1.98254	0.0474189	0.0995797	763.396	1038.2	663.687	623.039	646.048	524.095
mmu-miR-181a-5p	24616.4	-0.447385	0.167451	-2.67174	0.00754591	0.0236514	25963.9	30064.5	29566.2	21584.8	23107.8	17411.4
mmu-miR-337-5p	738.203	-0.457239	0.211008	-2.16692	0.0302407	0.0729949	663.859	919.777	999.917	581.503	591.512	672.65
mmu-miR-503-5p	419.51	-0.462547	0.224165	-2.06326	0.0390878	0.0892222	417.548	594.499	459.026	353.588	317.78	374.617
mmu-miR-221-3p	5869.03	-0.466991	0.167258	-2.79204	0.00523776	0.0176432	6814.05	6183.42	7531.54	5420.97	4292.65	4971.52
mmu-miR-299a-5p	1425.48	-0.468396	0.19818	-2.36349	0.0181036	0.0493735	1760.45	1350.06	1888.73	1128.93	1380.19	1044.5
mmu-miR-411-5p	2809.88	-0.496047	0.189408	-2.61894	0.00882036	0.0268446	2748.23	3225.93	3955.81	2019.29	2589.44	2320.6
mmu-miR-199a-5p	10107.3	-0.525322	0.17986	-2.92072	0.00349229	0.0124302	9595.17	14223	12178.8	8720.42	8248.65	7677.8
mmu-miR-365-3p	1200.55	-0.525432	0.232598	-2.25902	0.0238819	0.0608181	1428.1	1006.62	1862.42	1092.71	1023.61	789.833
mmu-miR-504-5p	1054.27	-0.555987	0.21659	-2.56697	0.0102591	0.0297305	1288.92	1226.11	1284.98	850.954	1066.61	608.061
mmu-let-7b-5p	60761.1	-0.558525	0.187606	-2.97712	0.00290973	0.0109115	59841	77870.7	80921.6	57117.2	48920.3	39895.8
mmu-miR-125a-5p	25766.2	-0.562659	0.18352	-3.06592	0.00216998	0.00893523	24768.6	30902.9	37124.1	21524.1	21988.7	18288.9
mmu-miR-214-3p	9562.4	-0.577347	0.190571	-3.02956	0.00244912	0.00970406	12346.8	9136.97	13121.7	7302.87	6575.85	8890.23
mmu-miR-409-3p	944.606	-0.582072	0.217094	-2.68113	0.00733742	0.0233463	1186.85	1004.25	1241.12	541.032	862.097	832.277
mmu-miR-8114	214.978	-0.594447	0.290499	-2.04598	0.0407585	0.0903427	361.031	198.956	230.975	204.485	154.171	140.251
mmu-miR-127-3p	46008.6	-0.594825	0.224938	-2.6444	0.0081836	0.0252729	63631.8	38103.2	66150.9	28125.2	44554.3	35486.2
mmu-miR-328-3p	4201.86	-0.601675	0.186406	-3.22777	0.00124759	0.00569553	5213.87	4158.34	5935.18	3374	3674.92	2854.84
mmu-miR-484	10955.9	-0.604659	0.164895	-3.66692	0.000245492	0.00156222	15135.5	11268.6	13472.6	8731.07	8831.77	8296.01
mmu-miR-543-3p	332.504	-0.608394	0.284048	-2.14179	0.0322104	0.0751576	384.65	370.279	473.645	150.168	352.39	263.893
mmu-miR-151-3p	10004.8	-0.609752	0.185505	-3.28698	0.00101267	0.00483319	13674.5	9231.71	13620.2	7731.01	8307.38	7463.74
mmu-miR-669c-5p	331.389	-0.618921	0.241326	-2.56442	0.0103349	0.0297305	462.255	365.542	391.78	253.476	310.439	204.84
mmu-miR-125b-5p	104506	-0.62831	0.200314	-3.13663	0.00170904	0.00747703	103398	112524	168125	73189.5	78737.1	91061.4
mmu-miR-134-5p	568.607	-0.647097	0.249921	-2.58906	0.0096237	0.0284645	831.722	536.076	745.552	301.402	509.707	487.187
mmu-miR-181b-5p	6738.56	-0.66749	0.188594	-3.53928	0.00040122	0.00221727	6729.69	10237.5	8040.27	5331.51	5524.97	4567.37
mmu-miR-423-5p	4240.11	-0.730123	0.18126	-4.02799	5.62548e-05	0.000437537	6112.23	4564.93	5318.27	3659.42	2874.7	2911.12
mmu-miR-15b-5p	13678.8	-0.733696	0.226203	-3.24353	0.00118059	0.00550942	24153.7	12625	15125.9	11976.2	9200.94	8990.81
mmu-miR-423-3p	10075.7	-0.753989	0.207382	-3.63576	0.000277161	0.00171188	14523.9	9236.45	14596.7	6458.31	8817.09	6821.53
mmu-miR-93-5p	17091.4	-0.808801	0.179073	-4.51659	6.28428e-06	6.76056e-05	26942.4	20414.3	18453.1	12525.7	11413.9	12798.8
mmu-miR-25-3p	38688	-0.822555	0.187115	-4.39599	1.10269e-05	0.000105256	61729.6	44711.4	43177.7	29880.3	23502.1	29126.9
mmu-miR-671-3p	150.194	-0.85382	0.30718	-2.77819	0.00546629	0.0179363	245.468	154.744	197.352	73.4867	102.78	127.333
mmu-miR-574-3p	3659.93	-0.869573	0.205466	-4.23215	2.31464e-05	0.000196611	5549.59	3516.47	5289.03	2711.55	2777.17	2115.76
mmu-miR-299a-3p	297.372	-0.880652	0.237315	-3.70998	0.000207277	0.00136025	425.14	336.33	413.708	171.469	224.439	213.144
mmu-miR-1198-5p	1699.18	-0.89971	0.227151	-3.9607	7.47317e-05	0.000560487	3015.62	1545.07	2173.8	1118.28	1262.73	1079.56
mmu-miR-505-5p	46.9317	-0.927287	0.399391	-2.31927	0.0203805	0.0532584	91.1014	48.9495	57.0128	33.0157	29.3658	22.1448
mmu-miR-182-5p	337.499	-0.941832	0.465788	-2.05384	0.0399914	0.0903031	739.777	76.5823	770.404	113.958	118.512	205.763
mmu-miR-483-5p	389.99	-0.962362	0.247803	-3.88296	0.000103193	0.00072235	512.024	485.547	577.437	288.621	301	175.313
mmu-miR-433-3p	1246.21	-0.993452	0.212144	-4.68265	2.83195e-06	3.5651e-05	1628.02	1367.43	2049.54	648.6	875.731	907.939
mmu-miR-296-3p	485.199	-1.02298	0.226696	-4.51145	6.43863e-06	6.76056e-05	570.227	761.085	650.531	248.151	316.731	364.467
mmu-miR-351-3p	574.219	-1.04774	0.208028	-5.03557	4.76429e-07	7.69617e-06	706.036	873.985	771.865	423.88	350.292	319.255
mmu-miR-320-3p	10132.5	-1.08949	0.166183	-6.55591	5.5303e-11	2.90341e-09	13300	12122.1	16276.4	6264.47	6614.65	6217.16
mmu-miR-206-3p	127.801	-1.09902	0.352388	-3.11663	0.00182929	0.00783982	274.148	103.426	171.038	51.1211	84.9511	82.1205
mmu-miR-144-5p	533.67	-1.09976	0.304608	-3.60969	0.000306561	0.00178827	1132.02	540.023	583.285	237.5	234.927	474.269
mmu-miR-744-5p	5534.14	-1.11244	0.188046	-5.91571	3.30443e-09	9.91328e-08	8922.03	5961.57	8065.12	3158.86	3813.36	3283.9
mmu-mir-690-p3	71.8587	-1.29777	0.385644	-3.35843	0.000783855	0.00401487	122.312	112.11	93.5595	31.9507	16.7805	54.4394
mmu-miR-574-5p	1252.23	-1.41084	0.21458	-6.57398	4.89889e-11	2.90341e-09	1917.35	1565.59	2062.69	662.445	810.707	494.568
mmu-miR-3072-3p	50.0949	-1.41549	0.397419	-3.55318	0.000380602	0.00216018	80.1355	60.7921	95.0213	28.7556	22.0244	13.8405
mmu-miR-193a-5p	64.9642	-1.43754	0.376241	-3.81109	0.000138357	0.000937257	109.659	65.5291	128.644	27.6906	24.1219	34.14
mmu-mir-6236-p5	4720.22	-1.4469	0.25423	-5.69139	1.2601e-08	2.94023e-07	7143.87	4514.41	9544.53	2881.95	2613.56	1623.03
