# Supplementary material for: Analysis of miRNAs Involved in Mouse Heart Injury Upon Coxsackievirus A2 Infection
Source: Front Cell Infect Microbiol. 2022 Jan 28;12:765445. doi: 10.3389/fcimb.2022.765445 (PMC8831793; doi:10.3389/fcimb.2022.765445)
Supplement: Supplementary Table 4 — Differentially expressed miRNAs (7 dpi vs 3 dpi). [file DataSheet_4.xlsx]

## Sheet: Sheet1
miR_name	baseMean	log2FoldChange	lfcSE	stat	p value	p adjust	CVA2-3dpi#1	CVA2-3dpi#2	CVA2-3dpi#3	CVA2-7dpi#1	CVA2-7dpi#2	CVA2-7dpi#3
mmu-miR-29a-3p	10012.9	1.68006	0.140866	11.9263	8.62908e-33	1.92429e-30	5139.29	4488.19	4316.82	13860.7	16667.1	15605.4
mmu-miR-29c-3p	102.524	1.35347	0.260392	5.18963	2.10715e-07	8.2681e-06	58.067	53.8799	48.4037	138.371	154.024	162.401
mmu-miR-146a-5p	6590.38	1.16236	0.229028	5.07525	3.86995e-07	9.58887e-06	3986.04	4354.26	3333.93	10589.7	6303.7	10974.6
mmu-miR-107-5p	79.0976	1.09063	0.368564	2.9587	0.00308935	0.0215289	40.4264	50.0313	38.5254	114.686	170.303	60.6144
mmu-miR-511-3p	147.951	1.04836	0.251982	4.15818	3.20787e-05	0.000447097	94.8182	107.76	72.1116	199.453	219.139	194.424
mmu-miR-22-5p	1083.2	0.979867	0.189398	5.17341	2.29859e-07	8.2681e-06	798.972	577.284	759.642	1503.38	1591.58	1268.33
mmu-miR-203-3p	940.851	0.978923	0.348317	2.81137	0.00493307	0.0305576	902.61	519.556	272.641	1255.31	876.557	1818.43
mmu-miR-34a-5p	918.294	0.836256	0.184526	4.53172	5.85047e-06	9.54781e-05	624.771	770.482	546.27	1280.24	1089.44	1198.56
mmu-miR-22-3p	60114.5	0.829446	0.165083	5.02443	5.04922e-07	1.12598e-05	34421.2	45326	48309.8	81049	73021	78559.7
mmu-miR-27a-5p	707.499	0.784037	0.201335	3.8942	9.85233e-05	0.00122059	436.605	475.682	616.406	1037.16	860.278	818.867
mmu-miR-149-5p	9629.71	0.781727	0.157545	4.96194	6.97941e-07	1.39367e-05	6691.67	6520.23	7785.09	13519.2	12821.5	10440.6
mmu-miR-30b-5p	36563.9	0.723255	0.140419	5.15069	2.59537e-07	8.2681e-06	31336.3	24519.2	26201.2	46897.6	46572.7	43856.3
mmu-miR-208a-3p	138.477	0.722923	0.24811	2.91365	0.00357235	0.0234304	83.0578	103.911	117.552	185.741	169.05	171.55
mmu-miR-23b-5p	239.1	0.706194	0.24223	2.91545	0.00355173	0.0234304	164.646	151.633	214.359	277.988	360.641	265.331
mmu-miR-210-3p	5201.01	0.612956	0.222733	2.752	0.00592327	0.0344581	2803.38	4923.85	4374.11	7192.78	6194.76	5717.2
mmu-miR-27b-3p	110667	0.584265	0.114755	5.09142	3.5539e-07	9.58887e-06	88904.2	93398.4	82225	137899	135938	125637
mmu-miR-1a-3p	108382	0.575911	0.230669	2.49671	0.012535	0.0555924	116561	73205.8	66280.5	111879	148151	134218
mmu-miR-130a-3p	4725.78	0.564919	0.229333	2.46334	0.0137649	0.0590303	2830.58	3696.16	4697.13	7124.21	5139.13	4867.45
mmu-miR-185-5p	2374.33	0.559324	0.177131	3.1577	0.0015902	0.013639	1487.69	2099.01	2113.96	2885.84	2843.8	2815.71
mmu-let-7i-3p	1059.59	0.53478	0.25769	2.07534	0.0379554	0.120915	569.644	968.298	998.697	1523.32	975.483	1322.08
mmu-miR-1983	635.291	0.520459	0.220888	2.35627	0.0184594	0.0709732	371.187	570.357	600.601	719.278	746.326	803.999
mmu-miR-342-3p	10634.1	0.49138	0.22125	2.22094	0.0263548	0.0904172	6440.29	8982.54	10711	15179.6	11670.7	10820.2
mmu-miR-126a-5p	9907.85	0.480124	0.119575	4.01526	5.93794e-05	0.000778918	8927.61	7735.61	8065.64	12054.4	11645.7	11018.1
mmu-miR-145a-5p	64830.8	0.466779	0.237776	1.96311	0.0496329	0.145633	36974.7	51846.3	71811.3	79383.6	84169.5	64799.1
mmu-miR-30b-3p	512.884	0.456514	0.192701	2.36904	0.0178343	0.0697727	488.791	371.771	423.779	521.071	661.175	610.719
mmu-miR-378a-5p	19410.5	0.451887	0.196108	2.30429	0.0212063	0.0791768	14036	15542.8	19109.6	27282.7	22085.5	18406.2
mmu-miR-208a-5p	9662.11	0.451675	0.228079	1.98036	0.0476629	0.143633	6657.12	6654.16	10825.6	12514.4	12030.1	9291.16
mmu-miR-143-5p	3914.35	0.444633	0.178447	2.49168	0.012714	0.0555924	3456.82	3522.2	2887.43	4742	5190.47	3687.19
mmu-miR-30e-3p	9214.23	0.440615	0.125636	3.50707	0.000453066	0.00420974	8330.77	7259.93	7774.23	10878.9	11243.7	9797.81
mmu-miR-194-5p	643.514	0.435932	0.14345	3.03892	0.00237428	0.0174097	579.199	528.023	525.526	729.25	722.534	776.551
mmu-miR-26a-5p	99384.5	0.428511	0.189592	2.26017	0.0238104	0.0863556	64222.1	90428.9	97300.3	128288	107006	109061
mmu-miR-30a-3p	10655.4	0.427726	0.155744	2.74635	0.0060263	0.0344581	9257.64	7794.87	10053.1	12383.5	13425.1	11018.1
mmu-miR-204-5p	1314.13	0.39828	0.172972	2.30257	0.0213032	0.0791768	1065.79	1285.42	1027.34	1710.31	1328.61	1467.33
mmu-miR-499-5p	13026.4	0.397756	0.108963	3.65037	0.000261866	0.00284996	11739.1	10712.9	11189.2	14760.8	15562.7	14194.1
mmu-miR-208b-3p	791.737	0.351788	0.159776	2.20181	0.0276788	0.0935207	654.907	640.401	782.362	954.882	845.252	872.619
mmu-miR-99a-5p	149465	0.337066	0.107248	3.14286	0.00167307	0.0138183	128392	132768	134291	172856	155474	173007
mmu-let-7d-3p	9849.23	0.323075	0.125426	2.57583	0.01	0.0518605	8406.48	8761.63	9014.94	10836.5	12052.7	10023.1
mmu-miR-24-2-5p	1325.31	0.293352	0.122207	2.40046	0.0163743	0.0663903	1203.97	1232.31	1128.1	1422.35	1512.69	1452.46
mmu-let-7a-5p	59687.5	0.258106	0.114982	2.24476	0.0247837	0.0863556	53317.2	55689.4	53796.3	67128.4	68787.2	59406.7
mmu-let-7e-5p	20365.6	-0.231822	0.107163	-2.16326	0.0305215	0.0986418	21908.1	22227	21934.8	19515.2	19217.9	17390.6
mmu-miR-320-3p	8430.76	-0.262997	0.133783	-1.96584	0.0493168	0.145633	8380.75	8917.12	10350.5	7332.39	7897.78	7706.04
mmu-miR-411-5p	3197.05	-0.368975	0.153563	-2.40273	0.0162732	0.0663903	3407.57	3845.48	3597.68	2363.52	3091.74	2876.33
mmu-miR-181a-1-3p	835.103	-0.383702	0.170872	-2.24545	0.0247394	0.0863556	807.057	1082.99	960.171	746.702	687.471	726.23
mmu-miR-872-3p	408.15	-0.389431	0.17257	-2.25638	0.0240468	0.0863556	462.331	503.392	429.706	355.276	323.074	375.123
mmu-miR-574-3p	3537.22	-0.396707	0.158115	-2.50895	0.0121089	0.0555924	4368.99	3581.47	4160.74	3173.8	3315.89	2622.43
mmu-miR-369-5p	234.757	-0.404202	0.197976	-2.04123	0.041228	0.127692	287.395	277.096	243.006	186.987	211.626	202.429
mmu-miR-181d-5p	5474.32	-0.426692	0.169618	-2.51558	0.0118835	0.0555924	5062.85	6517.15	7351.43	4673.43	4593.16	4647.87
mmu-miR-337-5p	877.97	-0.426946	0.213167	-2.00278	0.0452009	0.138079	759.281	1143.02	1144.9	680.634	706.255	833.734
mmu-miR-299a-5p	1692.97	-0.445671	0.184662	-2.41337	0.0158056	0.0663903	2285.19	1941.21	1667.46	1321.38	1647.93	1294.63
mmu-miR-322-3p	12385.2	-0.456983	0.179568	-2.5449	0.0109309	0.0553997	11822.1	14518.3	16915.6	11791.4	9638.37	9625.11
mmu-miR-199a-5p	11851.8	-0.47201	0.165462	-2.85266	0.0043355	0.0276233	11376.7	16312.5	13849.4	10207	9848.75	9516.47
mmu-miR-744-5p	4977	-0.496945	0.136733	-3.63437	0.00027866	0.00284996	6222.72	5581.18	5737.32	3697.36	4553.09	4070.32
mmu-miR-127-3p	55212.6	-0.587291	0.217352	-2.70203	0.00689181	0.0374847	82101.5	60163.8	58909.3	32919.7	53197	43984.3
mmu-miR-433-3p	1253.29	-0.602852	0.220303	-2.73632	0.00621298	0.0346374	1214.26	1572.52	1802.79	759.168	1045.61	1125.37
mmu-miR-483-5p	401.15	-0.612551	0.296357	-2.06683	0.0387501	0.121708	386.623	392.553	713.214	337.824	359.389	217.297
mmu-miR-193b-3p	4405.76	-0.618138	0.237215	-2.60579	0.00916635	0.0486689	6972.44	5622.75	3644.11	3495.41	3762.94	2936.94
mmu-miR-134-5p	690.93	-0.652477	0.257296	-2.53559	0.0112259	0.0555924	1048.15	832.829	699.384	352.783	608.581	603.857
mmu-miR-299a-3p	323.548	-0.663109	0.240529	-2.75603	0.00585085	0.0344581	477.766	419.493	311.167	200.7	267.976	264.187
mmu-miR-574-5p	1045.72	-0.694438	0.197479	-3.51624	0.000437707	0.00420974	1295.11	1289.27	1333.57	775.374	967.97	613.006
mmu-miR-671-3p	168.599	-0.705926	0.296399	-2.3804	0.0172941	0.0688674	246.968	163.949	234.116	86.0141	122.718	157.826
mmu-miR-181b-5p	8365.41	-0.748014	0.165247	-4.5266	5.99414e-06	9.54781e-05	8785.02	10714.4	12194.8	6240.39	6596.72	5661.16
mmu-miR-365-3p	1626.66	-0.772452	0.254657	-3.03315	0.00242019	0.0174097	2801.91	2102.85	1375.06	1278.99	1222.17	978.98
mmu-miR-409-3p	1261.3	-0.800286	0.214084	-3.73784	0.000185605	0.00217841	1592.06	1673.35	1608.19	633.263	1029.33	1031.59
mmu-miR-503-5p	585.782	-0.811933	0.164056	-4.94796	7.49959e-07	1.39367e-05	746.05	708.905	802.118	413.865	379.424	464.329
mmu-miR-376b-3p	62.9588	-0.814927	0.373978	-2.17567	0.0295799	0.0970045	94.8182	96.214	65.1968	27.4248	30.0534	64.0454
mmu-miR-3072-3p	43.6476	-0.879392	0.400666	-2.19329	0.0282865	0.0941477	33.0761	67.7347	83.9656	33.6577	26.2967	17.155
mmu-miR-708-3p	62.1112	-0.899925	0.359823	-2.49605	0.0125584	0.0555924	125.689	63.8861	67.1725	37.3974	35.0623	43.4594
mmu-miR-182-5p	855.479	-0.916635	0.411771	-2.50309	0.0123114	0.0555924	3486.22	1047.58	69.1481	133.384	141.501	255.038
mmu-miR-672-5p	304.225	-0.928047	0.218666	-4.24191	2.21624e-05	0.000329481	453.51	323.279	438.597	211.919	211.626	186.418
mmu-miR-193a-5p	71.0568	-1.20605	0.385232	-3.12487	0.00177885	0.0141615	147.74	124.693	50.3794	32.4111	28.8012	42.3157
mmu-mir-690-p3	93.8158	-1.26519	0.399466	-3.16835	0.00153309	0.013639	183.756	75.4318	178.797	37.3974	20.0356	67.4764
mmu-miR-206-3p	249.722	-1.3199	0.428775	-3.11465	0.00184164	0.0141615	822.493	352.528	60.2577	59.8359	101.43	101.787
mmu-miR-351-3p	830.949	-1.34202	0.260059	-5.15907	2.48178e-07	8.2681e-06	807.792	1223.07	1644.74	496.14	418.243	395.709
mmu-miR-335-3p	1304.44	-1.36496	0.138761	-9.8341	8.02845e-23	8.95172e-21	1961.78	1908.89	1805.75	729.25	771.371	649.604
mmu-miR-296-3p	757.791	-1.51722	0.205602	-7.37527	1.6401e-13	1.21914e-11	1032.71	1230	1163.66	290.454	378.172	451.749
mmu-miR-183-5p	220.416	-1.53683	0.435132	-3.63207	0.000281162	0.00284996	639.472	485.688	38.5254	53.603	26.2967	78.9131
